# Supplementary material for: Emergence and Polyclonal Dissemination of OXA-244–Producing Escherichia coli, France
Source: Emerg Infect Dis. 2021 Apr;27(4):1206–10. doi: 10.3201/eid2704.204459 (PMC8007313; doi:10.3201/eid2704.204459)
Supplement: Appendix 1 — Global characteristics and NCBI accession numbers of OXA-244–producing Escherichia coli isolates. [file 20-4459-Techapp-s1.xlsx]

## Sheet: Appendix 1 Table
Article DOI: https://doi.org/10.3201/eid2704.204459
Emergence and Polyclonal Dissemination of OXA-244–Producing Escherichia coli, France
Appendix 1
Appendix 1 Table. Global characteristics and NCBI accession numbers of OXA-244-producing Escherichia coli isolates.
Strain	Year of isolation	Geographic Area (NUTS3)	Originated specimens	ST	accession number	Sequencing technique	Coverage	Number of contigs
106G3	2016	FR101	Deep abscesse	167	JACZON000000000	Illumina	100X	163
110J3	2016	FR105	Rectal swab	617	JACZOO000000000	Illumina	100X	227
119E4	2016	FR107	Rectal swab	361	JACZOP000000000	Illumina	100X	222
					SAMN17248682	MinION + Illumina		4
119H6	2016	FRF33	Rectal swab	648	JACZOQ000000000	Illumina	100X	230
120E4	2016	FR106	Rectal swab	38	JACZOR000000000	Illumina	100X	391
					SAMN17248683	MinION + Illumina		4
120F4	2016	FRH04	Urine	69	JACZOS000000000	Illumina	100X	228
123H2	2016	FR102	Rectal swab	361	JACZOT000000000	Illumina	100X	290
126B6	2016	FRI33	Rectal swab	361	JACZOU000000000	Illumina	100X	282
130E9	2017	FR106	Urine	38	JACZOV000000000	Illumina	100X	291
132E3	2017	FRI13	Urine	361	JACZOW000000000	Illumina	100X	331
132E4	2017	FRI13	Blood culture	361	JACZOX000000000	Illumina	100X	351
133G7	2017	FRI13	Rectal swab	361	JACZOY000000000	Illumina	100X	343
133G8	2017	FRI13	Rectal swab	361	JACZOZ000000000	Illumina	100X	213
133G9	2017	FRI13	Rectal swab	361	JACZPA000000000	Illumina	100X	342
135G10	2017	FRI13	Rectal swab	361	JACZPB000000000	Illumina	100X	208
137E2	2017	FR104	Urine	38	JACZPC000000000	Illumina	100X	424
139H5	2017	FRF11	Respiratory sample	38	JACZPD000000000	Illumina	100X	297
140E6	2017	FRI33	Other	361	JACZPE000000000	Illumina	100X	122
141E5	2017	FRI13	Rectal swab	361	JACZPF000000000	Illumina	100X	204
147F5	2017	FR107	Rectal swab	38	JACZPG000000000	Illumina	100X	264
151D1	2017	FRI32	Urine	361	JACZPH000000000	Illumina	100X	251
156E2	2017	FR106	Rectal swab	69	JACZPI000000000	Illumina	100X	291
					SAMN17248684	MinION + Illumina		7
157F3	2017	FR104	Urine	38	JACZPJ000000000	Illumina	100X	409
158H3	2017	FRE23	Urine	38	JACZPK000000000	Illumina	100X	479
158I6	2017	FR107	Rectal swab	167	JACZPL000000000	Illumina	100X	263
160G2	2018	FRD22	Urine	38	JACZPM000000000	Illumina	100X	432
162A3	2018	FRI13	Blood culture	361	JACZPN000000000	Illumina	100X	235
164A7	2018	FR106	Urine	69	JACZPO000000000	Illumina	100X	254
165C3	2018	FRI13	Urine	361	JACZPP000000000	Illumina	100X	166
169A10	2018	FR105	Urine	167	JACZPQ000000000	Illumina	100X	185
170G7	2018	FR107	Rectal swab	167	JACZPR000000000	Illumina	100X	937
171E5	2018	FR105	Urine	167	JACZPS000000000	Illumina	100X	286
172B10	2018	FRI33	Urine	361	JACZPT000000000	Illumina	100X	311
175E8	2018	FR104	Urine	69	JACZPU000000000	Illumina	100X	603
176C6	2018	FRY40	Rectal swab	224	JACZPV000000000	Illumina	100X	159
176F7	2018	FRD21	Urine	38	JACZPX000000000	Illumina	100X	1090
176E2	2018	FR101	Rectal swab	69	JACZPW000000000	Illumina	100X	151
180J10	2018	FR103	Rectal swab	69	JACZPY000000000	Illumina	100X	301
182H4	2018	FRL04	Rectal swab	3541	JACZQD000000000	Illumina	100X	216
183B2	2018	FRB04	Rectal swab	10	JACZQB000000000	Illumina	100X	434
183E3	2018	FR107	Rectal swab	167	JACZQC000000000	Illumina	100X	579
183E5	2018	FR107	Rectal swab	1722	JACZQD000000000	Illumina	100X	238
184A5	2018	FRF12	Urine	131	JACZQE000000000	Illumina	100X	509
185G4	2018	FRF11	Other	167	JACZQF000000000	Illumina	100X	416
186B2	2018	FR106	Urine	38	JACZQG000000000	Illumina	100X	599
189G10	2018	FRK27	Urine	38	JACZQH000000000	Illumina	100X	338
191D3	2018	FR104	Rectal swab	38	JACZQI000000000	Illumina	100X	279
191E2	2018	FRJ23	Urine	38	JACZQJ000000000	Illumina	100X	280
193B1	2018	FRL06	Rectal swab	648	JACZQK000000000	Illumina	100X	501
193F2	2018	FRI33	Urine	38	JACZMT000000000	Illumina	100X	256
193F6	2018	FRK24	Urine	69	JACZMU000000000	Illumina	100X	381
193I9	2018	FRK14	Urine	38	JACZMV000000000	Illumina	100X	385
193J7	2018	FRD22	Urine	38	JACZMW000000000	Illumina	100X	446
194D2	2018	FR101	Rectal swab	167	JACZMX000000000	Illumina	100X	1645
195F8	2018	FRK28	Urine	38	JACZMY000000000	Illumina	100X	372
196B3	2018	FR104	Respiratory sample	38	JACZMZ000000000	Illumina	100X	224
196J4	2018	FR105	Rectal swab	10	JACZNA000000000	Illumina	100X	292
197C10	2018	FRF23	Urine	38	JACZNB000000000	Illumina	100X	546
197H8	2018	FRK28	Rectal swab	38	JACZNC000000000	Illumina	100X	431
198C5	2018	FR101	Blood culture	10	JACZND000000000	Illumina	100X	231
200D2	2019	FRE12	Blood culture	38	JACZNE000000000	Illumina	100X	339
200D7	2019	FRD11	Blood culture	38	JACZNF000000000	Illumina	100X	352
201B8	2019	FR105	Rectal swab	69	JACZNG000000000	Illumina	100X	322
201G10	2019	FRF12	Urine	38	JACZNH000000000	Illumina	100X	371
201J10	2019	FRF11	Urine	38	JACZNJ000000000	Illumina	100X	276
201I7	2019	FR106	Urine	69	JACZNI000000000	Illumina	100X	342
202B3	2019	FRC21	Urine	69	JACZNK000000000	Illumina	100X	216
202E10	2019	FRI12	Urine	10	JACZNL000000000	Illumina	100X	272
203I8	2019	FRB04	Urine	38	JACZNM000000000	Illumina	100X	316
204H5	2019	FRK26	Urine	38	JACZNN000000000	Illumina	100X	457
204I1	2019	FRK23	Urine	38	JACZNO000000000	Illumina	100X	308
206I6	2019	FRF11	Rectal swab	38	JACZNP000000000	Illumina	100X	449
207G2	2019	FR106	Urine	131	JACZNQ000000000	Illumina	100X	307
208D1	2019	FR104	Other	38	JACZNR000000000	Illumina	100X	287
208I5	2019	FRK26	Other	167	JACZNS000000000	Illumina	100X	171
211I6	2019	FRI12	Urine	361	JACZNT000000000	Illumina	100X	176
212D5	2019	FR103	Urine	38	JACZNU000000000	Illumina	100X	251
213F1	2019	FRB04	Other	38	JACZNV000000000	Illumina	100X	341
213I3	2019	FRC14	Urine	38	JACZNW000000000	Illumina	100X	214
213J6	2019	FR107	Urine	1193	JACZNX000000000	Illumina	100X	171
214D2	2019	FR107	Rectal swab	1722	JACZNY000000000	Illumina	100X	326
216B8	2019	FR101	Rectal swab	167	JACZNZ000000000	Illumina	100X	499
217G9	2019	FR104	Rectal swab	69	JACZOA000000000	Illumina	100X	296
218D3	2019	FR105	Rectal swab	38	JACZOB000000000	Illumina	100X	1137
219E5	2019	FRI12	Urine	38	JACZOC000000000	Illumina	100X	344
220J1	2019	FRL04	Other	ND	JACZPU000000000	Illumina	100X	689
221C7	2019	FRL04	Urine	10	JADEZS000000000	Illumina	100X	3107
221J8	2019	FRE11	Rectal swab	38	JACZOD000000000	Illumina	100X	210
222F6	2019	FRK26	Rectal swab	361	JACZOE000000000	Illumina	100X	1065
223A5	2019	FRK27	Rectal swab	10	JACZOF000000000	Illumina	100X	288
223D4	2019	FRK26	ND	ND	JACZOG000000000	Illumina	100X	1863
225E3	2019	FR104	Rectal swab	10	JACZOI000000000	Illumina	100X	1176
225E1	2019	FR101	Rectal swab	167	JACZOH000000000	Illumina	100X	295
226A10	2019	FR101	Rectal swab	69	JACZOJ000000000	Illumina	100X	611
226I3	2019	FRE21	Urine	38	JACZOK000000000	Illumina	100X	336
227D8	2019	FRI12	Urine	10	JACZOL000000000	Illumina	100X	944
227F3	2019	FRF33	Other	38	JACZOM000000000	Illumina	100X	1044
